# Supplementary material for: New insights into extracellular and intracellular redox status in COVID-19 patients
Source: Redox Biol. 2022 Dec 2;59:102563. doi: 10.1016/j.redox.2022.102563 (PMC9715463; doi:10.1016/j.redox.2022.102563)
Supplement: Multimedia component 1 [file mmc1.xlsx]

## Sheet: Sheet1
Table S1: The redox system-related biological processes in Human
Co-occurring Term	ID
response to reactive oxygen species	GO:0000302
response to superoxide	GO:0000303
response to oxygen radical	GO:0000305
NADPH:quinone reductase activity	GO:0003960
catalase activity	GO:0004096
cytochrome-b5 reductase activity, acting on NAD(P)H	GO:0004128
peroxidase activity	GO:0004601
glutathione peroxidase activity	GO:0004602
superoxide dismutase activity	GO:0004784
thioredoxin-disulfide reductase activity	GO:0004791
mitochondrial respiratory chain complex I	GO:0005747
NADPH regeneration	GO:0006740
superoxide metabolic process	GO:0006801
response to oxidative stress	GO:0006979
thioredoxin peroxidase activity	GO:0008379
glutathione disulfide oxidoreductase activity	GO:0015038
NAD(P)H oxidase H2O2-forming activity	GO:0016174
superoxide-generating NAD(P)H oxidase activity	GO:0016175
superoxide-generating NADPH oxidase activator activity	GO:0016176
antioxidant activity	GO:0016209
oxidoreductase activity, acting on NAD(P)H, heme protein as acceptor	GO:0016653
oxidoreductase activity, acting on peroxide as acceptor	GO:0016684
removal of superoxide radicals	GO:0019430
regulation of superoxide anion generation	GO:0032928
negative regulation of translation in response to oxidative stress	GO:0032938
response to hydroperoxide	GO:0033194
cellular response to oxidative stress	GO:0034599
cellular response to reactive oxygen species	GO:0034614
positive regulation of transcription from RNA polymerase II promoter in response to oxidative stress	GO:0036091
response to decreased oxygen levels	GO:0036293
cell death in response to oxidative stress	GO:0036473
response to hydrogen peroxide	GO:0042542
superoxide anion generation	GO:0042554
hydrogen peroxide metabolic process	GO:0042743
hydrogen peroxide catabolic process	GO:0042744
NADPH oxidase complex	GO:0043020
regulation of transcription from RNA polymerase II promoter in response to oxidative stress	GO:0043619
glutathione dehydrogenase (ascorbate) activity	GO:0045174
cell redox homeostasis	GO:0045454
respiratory burst	GO:0045730
hydrogen peroxide biosynthetic process	GO:0050665
cellular detoxification of hydrogen peroxide	GO:0061692
cellular response to chemical stress	GO:0062197
cellular response to hydrogen peroxide	GO:0070301
detection of oxidative stress	GO:0070994
cellular response to hydroperoxide	GO:0071447
oxygen metabolic process	GO:0072592
reactive oxygen species metabolic process	GO:0072593
regulation of superoxide metabolic process	GO:0090322
cellular oxidant detoxification	GO:0098869
regulation of cellular response to oxidative stress	GO:1900407
negative regulation of cellular response to oxidative stress	GO:1900408
regulation of response to oxidative stress	GO:1902882
negative regulation of response to oxidative stress	GO:1902883
positive regulation of response to oxidative stress	GO:1902884
negative regulation of thioredoxin peroxidase activity by peptidyl-threonine phosphorylation	GO:1903125
negative regulation of hydrogen peroxide-induced cell death	GO:1903206
positive regulation of hydrogen peroxide catabolic process	GO:1903285
reactive oxygen species biosynthetic process	GO:1903409
positive regulation of reactive oxygen species biosynthetic process	GO:1903428
regulation of reactive oxygen species metabolic process	GO:2000377
negative regulation of reactive oxygen species metabolic process	GO:2000378
positive regulation of reactive oxygen species metabolic process	GO:2000379
regulation of mRNA stability involved in response to oxidative stress	GO:2000815
