# Supplementary material for: New insights into extracellular and intracellular redox status in COVID-19 patients
Source: Redox Biol. 2022 Dec 2;59:102563. doi: 10.1016/j.redox.2022.102563 (PMC9715463; doi:10.1016/j.redox.2022.102563)
Supplement: Multimedia component 2 [file mmc2.xlsx]

## Sheet: Sheet1
Table S2: The gene list based on the frequency of contribution to redox system-related biological processes
Gene	frequency	Percent	Cumulative Percent
SOD1	23	0.655271	0.655271
PARK7	22	0.626781	1.28205
SOD2	21	0.598291	1.88034
NFE2L2	20	0.569801	2.45014
PRDX2	18	0.512821	2.96296
GPX1	17	0.48433	3.44729
MIR21	17	0.48433	3.93162
H19	16	0.45584	4.38746
MIR675	16	0.45584	4.8433
MPO	16	0.45584	5.29915
NQO1	16	0.45584	5.75499
PRKCD	16	0.45584	6.21083
CD36	15	0.42735	6.63818
CYBA	15	0.42735	7.06553
DUOX1	15	0.42735	7.49288
DUOX2	15	0.42735	7.92023
MT3	15	0.42735	8.34758
PINK1	15	0.42735	8.77493
PRDX1	15	0.42735	9.20228
PRDX3	15	0.42735	9.62963
GSTP1	14	0.39886	10.0285
HBB	14	0.39886	10.4274
PRDX5	14	0.39886	10.8262
TXN	14	0.39886	11.2251
CAT	13	0.37037	11.5954
FYN	13	0.37037	11.9658
IL10	13	0.37037	12.3362
LRRK2	13	0.37037	12.7066
MIR92A1	13	0.37037	13.0769
NCF1	13	0.37037	13.4473
TRAP1	13	0.37037	13.8177
APOA4	12	0.34188	14.1595
EGFR	12	0.34188	14.5014
HDAC6	12	0.34188	14.8433
NOX1	12	0.34188	15.1852
PRDX6	12	0.34188	15.5271
AKT1	11	0.31339	15.8405
CYP1B1	11	0.31339	16.1538
GCH1	11	0.31339	16.4672
GPX3	11	0.31339	16.7806
KLF2	11	0.31339	17.094
KLF4	11	0.31339	17.4074
MAPT	11	0.31339	17.7208
NOX4	11	0.31339	18.0342
PYCR1	11	0.31339	18.3476
RIPK1	11	0.31339	18.661
SESN2	11	0.31339	18.9744
BMP7	10	0.2849	19.2593
CCS	10	0.2849	19.5442
CLEC7A	10	0.2849	19.8291
CYBB	10	0.2849	20.114
DHFR	10	0.2849	20.3989
DHFRP1	10	0.2849	20.6838
EDN1	10	0.2849	20.9687
FBLN5	10	0.2849	21.2536
GPR37	10	0.2849	21.5385
GPR37L1	10	0.2849	21.8234
HBA1	10	0.2849	22.1083
HP	10	0.2849	22.3932
MMP3	10	0.2849	22.6781
NCF2	10	0.2849	22.963
NCF4	10	0.2849	23.2479
NOS3	10	0.2849	23.5328
PDE8A	10	0.2849	23.8177
PRDX4	10	0.2849	24.1026
PTGS2	10	0.2849	24.3875
SIRPA	10	0.2849	24.6724
SNCA	10	0.2849	24.9573
SOD3	10	0.2849	25.2422
BECN1	9	0.25641	25.4986
BNIP3	9	0.25641	25.755
DNM2	9	0.25641	26.0114
ENDOG	9	0.25641	26.2678
FANCC	9	0.25641	26.5242
GPX7	9	0.25641	26.7806
HBA2	9	0.25641	27.037
HGF	9	0.25641	27.2934
HIF1A	9	0.25641	27.5499
INS	9	0.25641	27.8063
ITGB2	9	0.25641	28.0627
JAK2	9	0.25641	28.3191
LPO	9	0.25641	28.5755
MET	9	0.25641	28.8319
MIR132	9	0.25641	29.0883
MIR133A1	9	0.25641	29.3447
MIR17	9	0.25641	29.6011
MIRLET7B	9	0.25641	29.8575
NR4A3	9	0.25641	30.114
PAX2	9	0.25641	30.3704
PKD2	9	0.25641	30.6268
RACK1	9	0.25641	30.8832
RIPK3	9	0.25641	31.1396
TLR4	9	0.25641	31.396
TLR6	9	0.25641	31.6524
ABCD1	8	0.22792	31.8803
ATP7A	8	0.22792	32.1083
BCL2	8	0.22792	32.3362
CFLAR	8	0.22792	32.5641
EPX	8	0.22792	32.792
FABP1	8	0.22792	33.0199
FOXO1	8	0.22792	33.2479
GPX5	8	0.22792	33.4758
GPX8	8	0.22792	33.7037
HVCN1	8	0.22792	33.9316
MAPK7	8	0.22792	34.1595
MGST1	8	0.22792	34.3875
MIR34A	8	0.22792	34.6154
NNT	8	0.22792	34.8433
NOXA1	8	0.22792	35.0712
NOXO1	8	0.22792	35.2991
PAGE4	8	0.22792	35.5271
PAWR	8	0.22792	35.755
PRKN	8	0.22792	35.9829
PTK2B	8	0.22792	36.2108
PXDN	8	0.22792	36.4387
PXDNL	8	0.22792	36.6667
RNF112	8	0.22792	36.8946
SELENOS	8	0.22792	37.1225
SIRT1	8	0.22792	37.3504
STK26	8	0.22792	37.5783
TPO	8	0.22792	37.8063
TXNRD2	8	0.22792	38.0342
ZC3H12A	8	0.22792	38.2621
AATF	7	0.19943	38.4615
ABL1	7	0.19943	38.661
AKR1C3	7	0.19943	38.8604
ALOX5	7	0.19943	39.0598
APEX1	7	0.19943	39.2593
ATF4	7	0.19943	39.4587
CD177	7	0.19943	39.6581
CRP	7	0.19943	39.8575
DUOXA1	7	0.19943	40.057
DUOXA2	7	0.19943	40.2564
F2RL1	7	0.19943	40.4558
FPR2	7	0.19943	40.6553
G6PD	7	0.19943	40.8547
GLRX2	7	0.19943	41.0541
GNAI2	7	0.19943	41.2536
GNAI3	7	0.19943	41.453
GPX2	7	0.19943	41.6524
GSR	7	0.19943	41.8519
HBD	7	0.19943	42.0513
HBE1	7	0.19943	42.2507
HBG1	7	0.19943	42.4501
HBG2	7	0.19943	42.6496
HBM	7	0.19943	42.849
HBQ1	7	0.19943	43.0484
HBZ	7	0.19943	43.2479
ITGAM	7	0.19943	43.4473
MAP3K5	7	0.19943	43.6467
MT-CO2	7	0.19943	43.8462
MTCO2P12	7	0.19943	44.0456
NOX5	7	0.19943	44.245
OXR1	7	0.19943	44.4444
PDCD10	7	0.19943	44.6439
PON3	7	0.19943	44.8433
PRKAA1	7	0.19943	45.0427
ROMO1	7	0.19943	45.2422
SETX	7	0.19943	45.4416
SIGMAR1	7	0.19943	45.641
STK25	7	0.19943	45.8405
SYK	7	0.19943	46.0399
TGFB1	7	0.19943	46.2393
TP53	7	0.19943	46.4387
TRPM2	7	0.19943	46.6382
TYROBP	7	0.19943	46.8376
UCP1	7	0.19943	47.037
ZNF205	7	0.19943	47.2365
ANKZF1	6	0.17094	47.4074
ANXA1	6	0.17094	47.5783
AQP1	6	0.17094	47.7493
ARG1	6	0.17094	47.9202
AXL	6	0.17094	48.0912
CBX8	6	0.17094	48.2621
COA8	6	0.17094	48.433
CRYAB	6	0.17094	48.604
CTNS	6	0.17094	48.7749
CYGB	6	0.17094	48.9459
ECT2	6	0.17094	49.1168
ERN1	6	0.17094	49.2877
ETS1	6	0.17094	49.4587
EZH2	6	0.17094	49.6296
FXN	6	0.17094	49.8006
GPX4	6	0.17094	49.9715
GPX6	6	0.17094	50.1425
HDAC2	6	0.17094	50.3134
HSF1	6	0.17094	50.4843
IL18RAP	6	0.17094	50.6553
IL6	6	0.17094	50.8262
IMPACT	6	0.17094	50.9972
INSR	6	0.17094	51.1681
KDM6B	6	0.17094	51.339
MAP1LC3A	6	0.17094	51.51
MAPK13	6	0.17094	51.6809
MIR103A1	6	0.17094	51.8519
MIR107	6	0.17094	52.0228
MIR181A2	6	0.17094	52.1937
MPV17	6	0.17094	52.3647
MPV17L	6	0.17094	52.5356
MYB	6	0.17094	52.7066
NCF1B	6	0.17094	52.8775
NCF1C	6	0.17094	53.0484
NET1	6	0.17094	53.2194
OSER1	6	0.17094	53.3903
PCGF2	6	0.17094	53.5613
PCNA	6	0.17094	53.7322
PDGFD	6	0.17094	53.9031
PDGFRB	6	0.17094	54.0741
PLEKHA1	6	0.17094	54.245
PPIF	6	0.17094	54.416
PPP5C	6	0.17094	54.5869
RAC1	6	0.17094	54.7578
RAC2	6	0.17094	54.9288
RELA	6	0.17094	55.0997
RHOB	6	0.17094	55.2707
RPS3	6	0.17094	55.4416
SESN1	6	0.17094	55.6125
SIRT2	6	0.17094	55.7835
SLC1A1	6	0.17094	55.9544
SLC7A11	6	0.17094	56.1254
SMPD3	6	0.17094	56.2963
SPHK1	6	0.17094	56.4672
SRC	6	0.17094	56.6382
TNFAIP3	6	0.17094	56.8091
TP53INP1	6	0.17094	56.9801
TRPC6	6	0.17094	57.151
TSPO	6	0.17094	57.3219
TXNRD1	6	0.17094	57.4929
ZNF277	6	0.17094	57.6638
ZNF580	6	0.17094	57.8348
ADGRB1	5	0.14245	57.9772
AGTR2	5	0.14245	58.1197
AGXT2	5	0.14245	58.2621
ASS1	5	0.14245	58.4046
CAV1	5	0.14245	58.547
CHUK	5	0.14245	58.6895
CLCN3	5	0.14245	58.8319
CLU	5	0.14245	58.9744
CRK	5	0.14245	59.1168
CYB5R4	5	0.14245	59.2593
DDAH1	5	0.14245	59.4017
DDAH2	5	0.14245	59.5442
FOXO3	5	0.14245	59.6866
GRIN1	5	0.14245	59.8291
GSTA1	5	0.14245	59.9715
HDAC4	5	0.14245	60.114
HMOX1	5	0.14245	60.2564
HSP90AA1	5	0.14245	60.3989
HSP90AB1	5	0.14245	60.5413
HTRA2	5	0.14245	60.6838
ICAM1	5	0.14245	60.8262
IFNG	5	0.14245	60.9687
IL1B	5	0.14245	61.1111
IPCEF1	5	0.14245	61.2536
JUN	5	0.14245	61.396
MIR181B1	5	0.14245	61.5385
MIR24-1	5	0.14245	61.6809
MIR99B	5	0.14245	61.8234
MMP2	5	0.14245	61.9658
MMP8	5	0.14245	62.1083
MTOR	5	0.14245	62.2507
NCOA7	5	0.14245	62.3932
NOS1AP	5	0.14245	62.5356
NOX3	5	0.14245	62.6781
P2RX4	5	0.14245	62.8205
PARP1	5	0.14245	62.963
PJVK	5	0.14245	63.1054
PPIA	5	0.14245	63.2479
PRKD1	5	0.14245	63.3903
PTGS1	5	0.14245	63.5328
PTX3	5	0.14245	63.6752
RAB27A	5	0.14245	63.8177
SLC5A3	5	0.14245	63.9601
SMAD3	5	0.14245	64.1026
SRXN1	5	0.14245	64.245
STK24	5	0.14245	64.3875
TICAM1	5	0.14245	64.5299
TNF	5	0.14245	64.6724
TREX1	5	0.14245	64.8148
ABCD2	4	0.11396	64.9288
ACOX1	4	0.11396	65.0427
ADPRS	4	0.11396	65.1567
AGAP3	4	0.11396	65.2707
AGT	4	0.11396	65.3846
AIF1	4	0.11396	65.4986
AIFM2	4	0.11396	65.6125
ALOX5AP	4	0.11396	65.7265
AMBP	4	0.11396	65.8405
APOE	4	0.11396	65.9544
ATG5	4	0.11396	66.0684
ATG7	4	0.11396	66.1823
ATP2B4	4	0.11396	66.2963
BAD	4	0.11396	66.4103
BAG5	4	0.11396	66.5242
BST1	4	0.11396	66.6382
BTK	4	0.11396	66.7521
CAMKK2	4	0.11396	66.8661
CASP3	4	0.11396	66.9801
CCNA2	4	0.11396	67.094
CD34	4	0.11396	67.208
CDK2	4	0.11396	67.3219
CHD6	4	0.11396	67.4359
CLIC2	4	0.11396	67.5499
CRYGD	4	0.11396	67.6638
CYP1A1	4	0.11396	67.7778
CYP1A2	4	0.11396	67.8917
DAPK1	4	0.11396	68.0057
DPEP1	4	0.11396	68.1197
DYNLL1	4	0.11396	68.2336
ERCC6L2	4	0.11396	68.3476
FBXO7	4	0.11396	68.4615
FBXW7	4	0.11396	68.5755
FER	4	0.11396	68.6895
FOS	4	0.11396	68.8034
FUT8	4	0.11396	68.9174
GATA4	4	0.11396	69.0313
GLA	4	0.11396	69.1453
GSTK1	4	0.11396	69.2593
GSTM2	4	0.11396	69.3732
GSTO1	4	0.11396	69.4872
GSTO2	4	0.11396	69.6011
GSTT1	4	0.11396	69.7151
GSTZ1	4	0.11396	69.8291
GUCY1B1	4	0.11396	69.943
HNRNPD	4	0.11396	70.057
HSPB1	4	0.11396	70.1709
KCNC2	4	0.11396	70.2849
KHSRP	4	0.11396	70.3989
LANCL1	4	0.11396	70.5128
LTC4S	4	0.11396	70.6268
MACROH2A1	4	0.11396	70.7407
MAOB	4	0.11396	70.8547
MAPK1	4	0.11396	70.9687
MAPK3	4	0.11396	71.0826
MAPK8	4	0.11396	71.1966
MAPK9	4	0.11396	71.3105
MAPKAP1	4	0.11396	71.4245
MCL1	4	0.11396	71.5385
MEAK7	4	0.11396	71.6524
MGST2	4	0.11396	71.7664
MGST3	4	0.11396	71.8803
MIR195	4	0.11396	71.9943
MIR199A1	4	0.11396	72.1083
MIR19A	4	0.11396	72.2222
MIR212	4	0.11396	72.3362
MIR27B	4	0.11396	72.4501
MIR29B1	4	0.11396	72.5641
MIR590	4	0.11396	72.6781
MMP9	4	0.11396	72.792
MT-ND5	4	0.11396	72.906
MT-ND6	4	0.11396	73.0199
MTR	4	0.11396	73.1339
NFE2L1	4	0.11396	73.2479
NME5	4	0.11396	73.3618
NME8	4	0.11396	73.4758
NOL3	4	0.11396	73.5897
NONO	4	0.11396	73.7037
NOS2	4	0.11396	73.8177
P4HB	4	0.11396	73.9316
PDGFB	4	0.11396	74.0456
PDGFRA	4	0.11396	74.1595
PDK2	4	0.11396	74.2735
PML	4	0.11396	74.3875
PPARA	4	0.11396	74.5014
PPARGC1A	4	0.11396	74.6154
PPARGC1B	4	0.11396	74.7293
PTGES	4	0.11396	74.8433
PTGIS	4	0.11396	74.9573
PTPRK	4	0.11396	75.0712
PXN	4	0.11396	75.1852
REST	4	0.11396	75.2991
RGN	4	0.11396	75.4131
ROCK2	4	0.11396	75.5271
SELENOT	4	0.11396	75.641
SESN3	4	0.11396	75.755
SFPQ	4	0.11396	75.8689
SH3PXD2A	4	0.11396	75.9829
SH3PXD2B	4	0.11396	76.0969
SLC18A2	4	0.11396	76.2108
SLC30A10	4	0.11396	76.3248
SLC8A1	4	0.11396	76.4387
TIGAR	4	0.11396	76.5527
TPM1	4	0.11396	76.6667
TRAF2	4	0.11396	76.7806
TRPA1	4	0.11396	76.8946
TSC1	4	0.11396	77.0085
TXNDC17	4	0.11396	77.1225
TXNDC2	4	0.11396	77.2365
TXNRD3	4	0.11396	77.3504
UBQLN1	4	0.11396	77.4644
VNN1	4	0.11396	77.5783
WDR35	4	0.11396	77.6923
WNT1	4	0.11396	77.8063
ACE2	3	0.0854701	77.8917
ACOD1	3	0.0854701	77.9772
ACOX2	3	0.0854701	78.0627
ADA	3	0.0854701	78.1481
ADAM9	3	0.0854701	78.2336
ADNP2	3	0.0854701	78.3191
AGTR1	3	0.0854701	78.4046
ALDH3B1	3	0.0854701	78.49
ALOX12	3	0.0854701	78.5755
ANKRD2	3	0.0854701	78.661
APTX	3	0.0854701	78.7464
ARG2	3	0.0854701	78.8319
ARL6IP5	3	0.0854701	78.9174
ARNT	3	0.0854701	79.0028
ATP13A2	3	0.0854701	79.0883
ATP2A2	3	0.0854701	79.1738
BAK1	3	0.0854701	79.2593
BRCA1	3	0.0854701	79.3447
BRF2	3	0.0854701	79.4302
CAPN2	3	0.0854701	79.5157
cat_human	3	0.0854701	79.6011
CCN6	3	0.0854701	79.6866
CD47	3	0.0854701	79.7721
CDKN1A	3	0.0854701	79.8575
CHCHD2	3	0.0854701	79.943
COL1A1	3	0.0854701	80.0285
CPEB2	3	0.0854701	80.114
CX3CR1	3	0.0854701	80.1994
CYB5B	3	0.0854701	80.2849
CYB5R3	3	0.0854701	80.3704
DHRS2	3	0.0854701	80.4558
DIABLO	3	0.0854701	80.5413
DUSP1	3	0.0854701	80.6268
EEF2	3	0.0854701	80.7123
EIF2S1	3	0.0854701	80.7977
EPAS1	3	0.0854701	80.8832
ERCC6	3	0.0854701	80.9687
ERMP1	3	0.0854701	81.0541
ERO1A	3	0.0854701	81.1396
ETV5	3	0.0854701	81.2251
F2	3	0.0854701	81.3105
FANCD2	3	0.0854701	81.396
FKBP1B	3	0.0854701	81.4815
FOSL1	3	0.0854701	81.567
GADD45A	3	0.0854701	81.6524
GGT7	3	0.0854701	81.7379
GJB2	3	0.0854701	81.8234
GNAO1	3	0.0854701	81.9088
GRB2	3	0.0854701	81.9943
GSKIP	3	0.0854701	82.0798
HK2	3	0.0854701	82.1652
HSPA1A	3	0.0854701	82.2507
HSPA1B	3	0.0854701	82.3362
IYD	3	0.0854701	82.4217
KCNA5	3	0.0854701	82.5071
KEAP1	3	0.0854701	82.5926
LDHA	3	0.0854701	82.6781
LEP	3	0.0854701	82.7635
LONP1	3	0.0854701	82.849
LOXHD1	3	0.0854701	82.9345
MAPK14	3	0.0854701	83.0199
MB	3	0.0854701	83.1054
MCTP1	3	0.0854701	83.1909
MELK	3	0.0854701	83.2764
MGAT3	3	0.0854701	83.3618
MSRA	3	0.0854701	83.4473
MT-ND1	3	0.0854701	83.5328
NOS1	3	0.0854701	83.6182
NQO2	3	0.0854701	83.7037
NR4A2	3	0.0854701	83.7892
NUDT2	3	0.0854701	83.8746
NXN	3	0.0854701	83.9601
PDK1	3	0.0854701	84.0456
PENK	3	0.0854701	84.1311
PID1	3	0.0854701	84.2165
PIKFYVE	3	0.0854701	84.302
PLA2R1	3	0.0854701	84.3875
PLIN5	3	0.0854701	84.4729
PNPT1	3	0.0854701	84.5584
PPP1R15B	3	0.0854701	84.6439
PPP2CB	3	0.0854701	84.7293
PRG3	3	0.0854701	84.8148
PRKAA2	3	0.0854701	84.9003
PRKRA	3	0.0854701	84.9858
PRODH	3	0.0854701	85.0712
PRR5L	3	0.0854701	85.1567
PYCR2	3	0.0854701	85.2422
PYROXD1	3	0.0854701	85.3276
RAD52	3	0.0854701	85.4131
RBM11	3	0.0854701	85.4986
RNF41	3	0.0854701	85.584
SDC1	3	0.0854701	85.6695
SELENON	3	0.0854701	85.755
SIN3A	3	0.0854701	85.8405
SIRT3	3	0.0854701	85.9259
SIRT5	3	0.0854701	86.0114
SLC25A24	3	0.0854701	86.0969
SLC25A33	3	0.0854701	86.1823
SPHK2	3	0.0854701	86.2678
STAR	3	0.0854701	86.3533
STAU1	3	0.0854701	86.4387
STOX1	3	0.0854701	86.5242
STX2	3	0.0854701	86.6097
STX4	3	0.0854701	86.6952
SUMO4	3	0.0854701	86.7806
TAFA4	3	0.0854701	86.8661
TBC1D24	3	0.0854701	86.9516
TFAP2A	3	0.0854701	87.037
TGFBR2	3	0.0854701	87.1225
THBS1	3	0.0854701	87.208
TMEM106A	3	0.0854701	87.2934
TMEM161A	3	0.0854701	87.3789
TXNIP	3	0.0854701	87.4644
UBE3A	3	0.0854701	87.5499
UCP2	3	0.0854701	87.6353
UCP3	3	0.0854701	87.7208
VDAC1	3	0.0854701	87.8063
VKORC1L1	3	0.0854701	87.8917
VRK2	3	0.0854701	87.9772
XDH	3	0.0854701	88.0627
ZNF622	3	0.0854701	88.1481
ADIPOQ	2	0.0569801	88.2051
AIFM1	2	0.0569801	88.2621
ALB	2	0.0569801	88.3191
APOD	2	0.0569801	88.3761
APOM	2	0.0569801	88.433
ARF4	2	0.0569801	88.49
ARNTL	2	0.0569801	88.547
BCO2	2	0.0569801	88.604
BIRC2	2	0.0569801	88.661
CCL19	2	0.0569801	88.7179
CCR7	2	0.0569801	88.7749
CD38	2	0.0569801	88.8319
CDK1	2	0.0569801	88.8889
COQ7	2	0.0569801	88.9459
CYCS	2	0.0569801	89.0028
CYP2E1	2	0.0569801	89.0598
DDIT3	2	0.0569801	89.1168
EGLN1	2	0.0569801	89.1738
EIF6	2	0.0569801	89.2308
FOXM1	2	0.0569801	89.2877
GBF1	2	0.0569801	89.3447
GCHFR	2	0.0569801	89.4017
GCLC	2	0.0569801	89.4587
GLRX	2	0.0569801	89.5157
HNRNPM	2	0.0569801	89.5726
hsa-miR-155-5p	2	0.0569801	89.6296
HYAL1	2	0.0569801	89.6866
HYAL2	2	0.0569801	89.7436
IDH1	2	0.0569801	89.8006
IMMP2L	2	0.0569801	89.8575
INAVA	2	0.0569801	89.9145
KDM3B	2	0.0569801	89.9715
MT-ND2	2	0.0569801	90.0285
MT-ND3	2	0.0569801	90.0855
MTARC1	2	0.0569801	90.1425
MTARC2	2	0.0569801	90.1994
MYEF2	2	0.0569801	90.2564
nadph_oxidase_human	2	0.0569801	90.3134
nadph_oxidase_human-1	2	0.0569801	90.3704
nadph_oxidase_human-2	2	0.0569801	90.4274
NDUFA12	2	0.0569801	90.4843
NDUFA13	2	0.0569801	90.5413
NDUFA6	2	0.0569801	90.5983
NDUFB4	2	0.0569801	90.6553
NDUFS1	2	0.0569801	90.7123
NDUFS2	2	0.0569801	90.7692
NDUFS3	2	0.0569801	90.8262
NDUFS4	2	0.0569801	90.8832
NDUFS8	2	0.0569801	90.9402
NME2	2	0.0569801	90.9972
NRROS	2	0.0569801	91.0541
NUDT15	2	0.0569801	91.1111
OXSR1	2	0.0569801	91.1681
PARL	2	0.0569801	91.2251
PDK3	2	0.0569801	91.2821
PGAM1	2	0.0569801	91.339
PLK3	2	0.0569801	91.396
PRCP	2	0.0569801	91.453
PREX1	2	0.0569801	91.51
PRXL2A	2	0.0569801	91.567
PRXL2B	2	0.0569801	91.6239
PRXL2C	2	0.0569801	91.6809
PTPRN	2	0.0569801	91.7379
RAC3	2	0.0569801	91.7949
RORA	2	0.0569801	91.8519
S100A7	2	0.0569801	91.9088
S100A9	2	0.0569801	91.9658
SCGB1A1	2	0.0569801	92.0228
SELENOF	2	0.0569801	92.0798
SELENOK	2	0.0569801	92.1368
SELENOW	2	0.0569801	92.1937
SLC11A1	2	0.0569801	92.2507
SP1	2	0.0569801	92.3077
SPR	2	0.0569801	92.3647
STK17A	2	0.0569801	92.4217
TRA2B	2	0.0569801	92.4786
TUSC2	2	0.0569801	92.5356
TXN2	2	0.0569801	92.5926
UBIAD1	2	0.0569801	92.6496
WNT16	2	0.0569801	92.7066
XRCC1	2	0.0569801	92.7635
ABCB11	1	0.02849	92.792
ABCC1	1	0.02849	92.8205
ABCC2	1	0.02849	92.849
abeta-42-oligomer_human	1	0.02849	92.8775
ADH4	1	0.02849	92.906
AKR1B1	1	0.02849	92.9345
AKR1C1	1	0.02849	92.963
ALAD	1	0.02849	92.9915
ALDH1L1	1	0.02849	93.0199
ALDH1L2	1	0.02849	93.0484
ALS2	1	0.02849	93.0769
ANGPTL7	1	0.02849	93.1054
APP	1	0.02849	93.1339
AQP5	1	0.02849	93.1624
AREG	1	0.02849	93.1909
ARHGEF2	1	0.02849	93.2194
ATF2	1	0.02849	93.2479
ATM	1	0.02849	93.2764
ATOX1	1	0.02849	93.3048
ATP5IF1	1	0.02849	93.3333
ATRN	1	0.02849	93.3618
BCR	1	0.02849	93.3903
BDKRB2	1	0.02849	93.4188
BOLA1	1	0.02849	93.4473
bola1-glrx5_human	1	0.02849	93.4758
BOLA2	1	0.02849	93.5043
bola2-glrx3_human	1	0.02849	93.5328
BOLA3	1	0.02849	93.5613
bola3-glrx5_human	1	0.02849	93.5897
BTG1	1	0.02849	93.6182
C19orf12	1	0.02849	93.6467
CA3	1	0.02849	93.6752
CAB39	1	0.02849	93.7037
CAMK1D	1	0.02849	93.7322
CAPN3	1	0.02849	93.7607
CBR1	1	0.02849	93.7892
CCN1	1	0.02849	93.8177
CCN2	1	0.02849	93.8462
CD24	1	0.02849	93.8746
CD52	1	0.02849	93.9031
CD55	1	0.02849	93.9316
CHRNA4	1	0.02849	93.9601
CLN3	1	0.02849	93.9886
CLN8	1	0.02849	94.0171
COX15	1	0.02849	94.0456
CPS1	1	0.02849	94.0741
CRYZ	1	0.02849	94.1026
CRYZL1	1	0.02849	94.1311
CYB5R1	1	0.02849	94.1595
CYB5R2	1	0.02849	94.188
CYB5RL	1	0.02849	94.2165
CYBC1	1	0.02849	94.245
DCXR	1	0.02849	94.2735
DDIT4	1	0.02849	94.302
DDX3X	1	0.02849	94.3305
DERA	1	0.02849	94.359
DGKK	1	0.02849	94.3875
DHCR24	1	0.02849	94.416
DHRS4	1	0.02849	94.4444
DLD	1	0.02849	94.4729
DMAC1	1	0.02849	94.5014
DMAC2	1	0.02849	94.5299
DNAJA1	1	0.02849	94.5584
DNMT3B	1	0.02849	94.5869
DRD5	1	0.02849	94.6154
DUSP10	1	0.02849	94.6439
EDNRA	1	0.02849	94.6724
EFHD1	1	0.02849	94.7009
EGLN2	1	0.02849	94.7293
EIF2AK3	1	0.02849	94.7578
EPO	1	0.02849	94.7863
ERCC1	1	0.02849	94.8148
ERCC2	1	0.02849	94.8433
ERCC3	1	0.02849	94.8718
ERCC8	1	0.02849	94.9003
ERP44	1	0.02849	94.9288
ERRFI1	1	0.02849	94.9573
ETFDH	1	0.02849	94.9858
FAS	1	0.02849	95.0142
FGF8	1	0.02849	95.0427
FMO2	1	0.02849	95.0712
FMO5	1	0.02849	95.0997
FOXRED1	1	0.02849	95.1282
GBA	1	0.02849	95.1567
GCLM	1	0.02849	95.1852
GIT1	1	0.02849	95.2137
GLRX3	1	0.02849	95.2422
GLRX5	1	0.02849	95.2707
GLS2	1	0.02849	95.2991
GRN	1	0.02849	95.3276
GSS	1	0.02849	95.3561
H19 (imprinted maternally expressed transcript)	1	0.02849	95.3846
H6PD	1	0.02849	95.4131
HAO1	1	0.02849	95.4416
HCK	1	0.02849	95.4701
HMOX2	1	0.02849	95.4986
hsa-let-7b-5p	1	0.02849	95.5271
hsa-miR-103a-3p	1	0.02849	95.5556
hsa-miR-107	1	0.02849	95.584
hsa-miR-132-3p	1	0.02849	95.6125
hsa-miR-132-5p	1	0.02849	95.641
hsa-miR-133a-3p	1	0.02849	95.6695
hsa-miR-17-3p	1	0.02849	95.698
hsa-miR-21-5p	1	0.02849	95.7265
hsa-miR-24-3p	1	0.02849	95.755
hsa-miR-27b-3p	1	0.02849	95.7835
hsa-miR-675-5p	1	0.02849	95.812
hsa-miR-92a-3p	1	0.02849	95.8405
IFI6	1	0.02849	95.8689
IGHA1	1	0.02849	95.8974
IGHA2	1	0.02849	95.9259
IL18BP	1	0.02849	95.9544
IL19	1	0.02849	95.9829
JCHAIN	1	0.02849	96.0114
KMO	1	0.02849	96.0399
KRIT1	1	0.02849	96.0684
KRT1	1	0.02849	96.0969
LBP	1	0.02849	96.1254
LETM1	1	0.02849	96.1538
LIAS	1	0.02849	96.1823
LIPT2	1	0.02849	96.2108
LRRC8C	1	0.02849	96.2393
LRRC8D	1	0.02849	96.2678
LRRC8E	1	0.02849	96.2963
MBIP	1	0.02849	96.3248
MBL2	1	0.02849	96.3533
ME3	1	0.02849	96.3818
MGMT	1	0.02849	96.4103
MICAL1	1	0.02849	96.4387
MICB	1	0.02849	96.4672
MICU1	1	0.02849	96.4957
MMP14	1	0.02849	96.5242
MSRB2	1	0.02849	96.5527
MSRB3	1	0.02849	96.5812
MT-CO1	1	0.02849	96.6097
MT-ND4	1	0.02849	96.6382
MT-ND4L	1	0.02849	96.6667
MT-RNR2	1	0.02849	96.6952
MTF1	1	0.02849	96.7236
MYLK	1	0.02849	96.7521
NAPRT	1	0.02849	96.7806
NDOR1	1	0.02849	96.8091
NDUFA1	1	0.02849	96.8376
NDUFA10	1	0.02849	96.8661
NDUFA11	1	0.02849	96.8946
NDUFA2	1	0.02849	96.9231
NDUFA3	1	0.02849	96.9516
NDUFA4	1	0.02849	96.9801
NDUFA5	1	0.02849	97.0085
NDUFA7	1	0.02849	97.037
NDUFA8	1	0.02849	97.0655
NDUFA9	1	0.02849	97.094
NDUFAB1	1	0.02849	97.1225
NDUFAF1	1	0.02849	97.151
NDUFB1	1	0.02849	97.1795
NDUFB10	1	0.02849	97.208
NDUFB11	1	0.02849	97.2365
NDUFB2	1	0.02849	97.265
NDUFB3	1	0.02849	97.2934
NDUFB5	1	0.02849	97.3219
NDUFB6	1	0.02849	97.3504
NDUFB7	1	0.02849	97.3789
NDUFB8	1	0.02849	97.4074
NDUFB9	1	0.02849	97.4359
NDUFC1	1	0.02849	97.4644
NDUFC2	1	0.02849	97.4929
NDUFC2-KCTD14	1	0.02849	97.5214
NDUFS5	1	0.02849	97.5499
NDUFS6	1	0.02849	97.5783
NDUFS7	1	0.02849	97.6068
NDUFV1	1	0.02849	97.6353
NDUFV2	1	0.02849	97.6638
NDUFV3	1	0.02849	97.6923
NEIL1	1	0.02849	97.7208
NUDT1	1	0.02849	97.7493
OGG1	1	0.02849	97.7778
P2RX7	1	0.02849	97.8063
PDK4	1	0.02849	97.8348
PDLIM1	1	0.02849	97.8632
PGD	1	0.02849	97.8917
PGLS	1	0.02849	97.9202
PGM2	1	0.02849	97.9487
PIK3CA	1	0.02849	97.9772
PIK3CD	1	0.02849	98.0057
PIK3CG	1	0.02849	98.0342
PLCG2	1	0.02849	98.0627
PMAIP1	1	0.02849	98.0912
PNKP	1	0.02849	98.1197
PNPLA8	1	0.02849	98.1481
PON2	1	0.02849	98.1766
POR	1	0.02849	98.2051
PPARG	1	0.02849	98.2336
PRNP	1	0.02849	98.2621
PSEN1	1	0.02849	98.2906
PSIP1	1	0.02849	98.3191
PSMB5	1	0.02849	98.3476
RBKS	1	0.02849	98.3761
RBPMS	1	0.02849	98.4046
RBX1	1	0.02849	98.433
RCAN1	1	0.02849	98.4615
RCSD1	1	0.02849	98.49
RELB	1	0.02849	98.5185
RFK	1	0.02849	98.547
RGS14	1	0.02849	98.5755
RNF34	1	0.02849	98.604
RPE	1	0.02849	98.6325
RPEL1	1	0.02849	98.661
RPIA	1	0.02849	98.6895
RPS19	1	0.02849	98.7179
RRM2B	1	0.02849	98.7464
RWDD1	1	0.02849	98.7749
SCARA3	1	0.02849	98.8034
SCN2A	1	0.02849	98.8319
SELENOP	1	0.02849	98.8604
SERPINB6	1	0.02849	98.8889
SFTPD	1	0.02849	98.9174
SGK2	1	0.02849	98.9459
SHC1	1	0.02849	98.9744
SHPK	1	0.02849	99.0028
SLAMF8	1	0.02849	99.0313
SLC11A2	1	0.02849	99.0598
SLC12A6	1	0.02849	99.0883
SLC23A2	1	0.02849	99.1168
SLC25A23	1	0.02849	99.1453
SLC2A1	1	0.02849	99.1738
SLC2A10	1	0.02849	99.2023
SLC2A4	1	0.02849	99.2308
SLC39A12	1	0.02849	99.2593
SLC4A11	1	0.02849	99.2877
STAT1	1	0.02849	99.3162
STAT6	1	0.02849	99.3447
STAU2	1	0.02849	99.3732
STC2	1	0.02849	99.4017
STK39	1	0.02849	99.4302
TALDO1	1	0.02849	99.4587
TAT	1	0.02849	99.4872
THG1L	1	0.02849	99.5157
TKT	1	0.02849	99.5442
TLDC2	1	0.02849	99.5726
TLR2	1	0.02849	99.6011
TOR1A	1	0.02849	99.6296
TP53I3	1	0.02849	99.6581
TRPV4	1	0.02849	99.6866
UCN	1	0.02849	99.7151
VAV1	1	0.02849	99.7436
WDR93	1	0.02849	99.7721
WNK3	1	0.02849	99.8006
WRN	1	0.02849	99.8291
XBP1	1	0.02849	99.8575
XRCC5	1	0.02849	99.886
XRCC6	1	0.02849	99.9145
YBX3	1	0.02849	99.943
ZFAND1	1	0.02849	99.9715
ZFP36L1	1	0.02849	100
Total	3510	100
