# Supplementary material for: New insights into extracellular and intracellular redox status in COVID-19 patients
Source: Redox Biol. 2022 Dec 2;59:102563. doi: 10.1016/j.redox.2022.102563 (PMC9715463; doi:10.1016/j.redox.2022.102563)
Supplement: Multimedia component 3 [file mmc3.xlsx]

## Sheet: Sheet1
Table S3: The network criteria for genes involved in more than 9 redox system-related biological processes
Genes	type	GO_freq	Degree	BetweennessCentrality	ClosenessCentrality	Eccentricity	NeighborhoodConnectivity	Radiality	Stress
CAT	gene	13	63	0.0426633	0.72449	2	26.4318	0.991357	1798
NFE2L2	gene	20	61	0.0576892	0.70297	3	26.119	0.990397	1918
SOD1	gene	23	57	0.0569649	0.717172	3	25.5227	0.991037	1982
SOD2	gene	21	54	0.0265178	0.682692	3	27.325	0.989437	1188
CYBB	gene	10	49	0.0386998	0.696078	3	25.6429	0.990077	1608
AKT1	gene	11	47	0.0448619	0.67619	3	25.3333	0.989117	1682
PARK7	gene	22	47	0.0143781	0.645455	3	28.5714	0.987516	740
PRDX1	gene	15	45	0.0236929	0.657407	2	27.2059	0.988156	1024
PTGS2	gene	10	43	0.0269015	0.645455	3	27.5714	0.987516	1170
NQO1	gene	16	42	0.0120057	0.628319	3	30	0.986556	654
EDN1	gene	10	41	0.0392912	0.669811	3	25.9211	0.988796	1484
GSTP1	gene	14	41	0.0185402	0.633929	3	28.4848	0.986876	874
PRDX5	gene	14	39	0.0122547	0.628319	3	29.0968	0.986556	660
SNCA	gene	10	36	0.0160737	0.612069	3	27.2581	0.985595	736
PRDX3	gene	15	36	0.00928325	0.606838	3	29.6207	0.985275	558
CYBA	gene	15	35	0.0186828	0.628319	3	26.7812	0.986556	782
DUOX1	gene	15	34	0.0118774	0.617391	3	28.9677	0.985915	600
BMP7	gene	10	33	0.020933	0.622807	3	28	0.986236	886
PRDX2	gene	18	33	0.00517744	0.581967	3	29.96	0.983675	264
KLF4	gene	11	32	0.0449926	0.612069	3	27.0345	0.985595	1508
GCH1	gene	11	31	0.0352441	0.628319	3	29.9677	0.986556	1216
PRDX6	gene	12	31	0.00600488	0.596639	3	30.08	0.984635	348
CD36	gene	15	31	0.00543444	0.617391	3	29.8065	0.985915	350
TXN	gene	14	30	0.0420181	0.617391	3	25.2414	0.985915	1364
GPX3	gene	11	28	0.00619602	0.577236	3	29.0435	0.983355	340
TRAP1	gene	13	28	0.00696632	0.601695	3	31.1429	0.984955	408
HDAC6	gene	12	27	0.0110144	0.591667	3	27.6923	0.984315	486
NOS3	gene	10	25	0.0138958	0.591667	3	26.04	0.984315	536
HBB	gene	14	25	0.00222157	0.568	3	30.7083	0.982714	150
NCF4	gene	10	24	0.0204895	0.563492	3	23.5909	0.982394	876
NOX4	gene	11	22	0.00569146	0.563492	3	27.9524	0.982394	256
GPX1	gene	17	22	0.00331609	0.568	3	30.2273	0.982714	210
HBA1	gene	10	21	0.00506559	0.559055	3	27.9524	0.982074	246
MT3	gene	15	21	0.00316716	0.559055	3	30	0.982074	210
FYN	gene	13	20	0.00344533	0.563492	3	30.5263	0.982394	174
HP	gene	10	19	0.00599826	0.541985	3	27.2778	0.980794	262
NCF2	gene	10	18	0.0126559	0.529851	3	21.7059	0.979834	512
SOD3	gene	10	18	0.0142691	0.537879	3	27.5556	0.980474	546
PYCR1	gene	11	18	0.0156102	0.554688	3	32.1667	0.981754	574
EGFR	gene	12	17	0.0115786	0.529851	4	22.5294	0.979834	332
NOX1	gene	12	17	0.00198597	0.541985	3	28.7059	0.980794	130
CCS	gene	10	16	0.00122467	0.525926	3	31.2	0.979513	80
SIRPA	gene	10	16	0.00204213	0.533835	3	27.1333	0.980154	112
MAPT	gene	11	14	0.0084911	0.522059	3	21.6429	0.979193	258
NCF1	gene	13	14	0.00116846	0.514493	3	26.4286	0.978553	60
IL10	gene	13	13	0.011016	0.525926	3	26.6154	0.979513	504
SESN2	gene	11	12	0.0073977	0.5	3	21.9091	0.977273	174
LRRK2	gene	13	12	0.00645222	0.518248	3	23.5833	0.978873	272
PRKCD	gene	16	12	0.00588546	0.518248	3	24.1667	0.978873	266
PRDX4	gene	10	11	0.000807	0.514493	3	29.2727	0.978553	44
PINK1	gene	15	11	0.00108976	0.5	3	29.1818	0.977273	40
DUOX2	gene	15	10	0	0.486301	3	26.5	0.975992	0
RIPK1	gene	11	9	0.00267162	0.5	3	22.8889	0.977273	100
APOA4	gene	12	9	0.000799	0.493056	3	27.7778	0.976633	40
KLF2	gene	11	7	0.00336884	0.493056	3	25.1429	0.976633	152
GPR37	gene	10	6	4.35e-05	0.452229	4	29.6667	0.972471	4
GPR37L1	gene	10	5	0.00143245	0.420118	4	12.8	0.96863	16
MMP3	gene	10	5	0.000236	0.455128	4	23.6	0.972791	6
CYP1B1	gene	11	4	0.000772	0.438272	3	27.75	0.970871	36
CLEC7A	gene	10	3	0.000138	0.38587	4	17.3333	0.963828	4
MIR21	gene	17	3	0.000934	0.356784	4	7	0.959027	14
DHFR	gene	10	2	0.000565	0.392265	4	16.5	0.964789	26
FBLN5	gene	10	2	5.03e-05	0.383784	4	18	0.963508	2
PDE8A	gene	10	2	0.000625	0.38587	4	15.5	0.963828	22
MIR92A1	gene	13	1	0	0.342995	4	12	0.956466	0
MPO	gene	16	1	0.00525625	0.563492	3	27.913	0.982394	264
ZMIZ1	TF	-1	12	0.0447696	0.518248	3	25	0.978873	1462
TRIM28	TF	-1	8	0.00138378	0.5	3	25.5	0.977273	56
CHD1	TF	-1	6	0.00858691	0.47973	3	27.5	0.975352	352
EGR1	TF	-1	4	0.00121303	0.464052	3	26.25	0.973752	70
ESR1	TF	-1	4	0.00094	0.440994	4	22.25	0.971191	34
STAT5A	TF	-1	3	0.00346861	0.446541	3	24.6667	0.971831	144
