# Supplementary material for: New insights into extracellular and intracellular redox status in COVID-19 patients
Source: Redox Biol. 2022 Dec 2;59:102563. doi: 10.1016/j.redox.2022.102563 (PMC9715463; doi:10.1016/j.redox.2022.102563)
Supplement: Multimedia component 4 [file mmc4.xlsx]

## Sheet: Sheet1
Table S4: The list of biological processes in which 5 selected genes are involved
Genes	Co-occurring Term	ID
CAT	response to reactive oxygen species	GO:0000302
CAT	catalase activity	GO:0004096
CAT	peroxidase activity	GO:0004601
CAT	response to oxidative stress	GO:0006979
CAT	antioxidant activity	GO:0016209
CAT	oxidoreductase activity, acting on peroxide as acceptor	GO:0016684
CAT	response to hydrogen peroxide	GO:0042542
CAT	hydrogen peroxide metabolic process	GO:0042743
CAT	hydrogen peroxide catabolic process	GO:0042744
CAT	cellular detoxification of hydrogen peroxide	GO:0061692
CAT	cellular response to chemical stress	GO:0062197
CAT	reactive oxygen species metabolic process	GO:0072593
CAT	cellular oxidant detoxification	GO:0098869
CYBB	superoxide metabolic process	GO:0006801
CYBB	response to oxidative stress	GO:0006979
CYBB	superoxide-generating NAD(P)H oxidase activity	GO:0016175
CYBB	superoxide anion generation	GO:0042554
CYBB	NADPH oxidase complex	GO:0043020
CYBB	cell redox homeostasis	GO:0045454
CYBB	respiratory burst	GO:0045730
CYBB	hydrogen peroxide biosynthetic process	GO:0050665
CYBB	cellular response to chemical stress	GO:0062197
CYBB	reactive oxygen species metabolic process	GO:0072593
NFE2L2	response to reactive oxygen species	GO:0000302
NFE2L2	superoxide metabolic process	GO:0006801
NFE2L2	response to oxidative stress	GO:0006979
NFE2L2	cellular response to oxidative stress	GO:0034599
NFE2L2	cellular response to reactive oxygen species	GO:0034614
NFE2L2	positive regulation of transcription from RNA polymerase II promoter in response to oxidative stress	GO:0036091
NFE2L2	cell death in response to oxidative stress	GO:0036473
NFE2L2	response to hydrogen peroxide	GO:0042542
NFE2L2	regulation of transcription from RNA polymerase II promoter in response to oxidative stress	GO:0043619
NFE2L2	cell redox homeostasis	GO:0045454
NFE2L2	cellular response to chemical stress	GO:0062197
NFE2L2	cellular response to hydrogen peroxide	GO:0070301
NFE2L2	reactive oxygen species metabolic process	GO:0072593
NFE2L2	regulation of superoxide metabolic process	GO:0090322
NFE2L2	cellular oxidant detoxification	GO:0098869
NFE2L2	regulation of response to oxidative stress	GO:1902882
NFE2L2	negative regulation of response to oxidative stress	GO:1902883
NFE2L2	negative regulation of hydrogen peroxide-induced cell death	GO:1903206
NFE2L2	positive regulation of reactive oxygen species biosynthetic process	GO:2000377
NFE2L2	positive regulation of reactive oxygen species metabolic process	GO:2000379
SOD1	response to reactive oxygen species	GO:0000302
SOD1	response to superoxide	GO:0000303
SOD1	superoxide dismutase activity	GO:0004784
SOD1	superoxide metabolic process	GO:0006801
SOD1	response to oxidative stress	GO:0006979
SOD1	antioxidant activity	GO:0016209
SOD1	removal of superoxide radicals	GO:0019430
SOD1	regulation of superoxide anion generation	GO:0032928
SOD1	cellular response to oxidative stress	GO:0034599
SOD1	cellular response to reactive oxygen species	GO:0034614
SOD1	cell death in response to oxidative stress	GO:0036473
SOD1	response to hydrogen peroxide	GO:0042542
SOD1	superoxide anion generation	GO:0042554
SOD1	hydrogen peroxide metabolic process	GO:0042743
SOD1	hydrogen peroxide biosynthetic process	GO:0050665
SOD1	cellular response to chemical stress	GO:0062197
SOD1	reactive oxygen species metabolic process	GO:0072593
SOD1	regulation of superoxide metabolic process	GO:0090322
SOD1	cellular oxidant detoxification	GO:0098869
SOD1	regulation of response to oxidative stress	GO:1902882
SOD1	reactive oxygen species biosynthetic process	GO:1903409
SOD1	regulation of reactive oxygen species metabolic process	GO:2000377
SOD1	positive regulation of reactive oxygen species metabolic process	GO:2000379
SOD2	response to reactive oxygen species	GO:0000302
SOD2	response to superoxide	GO:0000303
SOD2	superoxide dismutase activity	GO:0004784
SOD2	superoxide metabolic process	GO:0006801
SOD2	response to oxidative stress	GO:0006979
SOD2	antioxidant activity	GO:0016209
SOD2	removal of superoxide radicals	GO:0019430
SOD2	cellular response to reactive oxygen species	GO:0034614
SOD2	cell death in response to oxidative stress	GO:0036473
SOD2	response to hydrogen peroxide	GO:0042542
SOD2	superoxide anion generation	GO:0042554
SOD2	hydrogen peroxide metabolic process	GO:0042743
SOD2	hydrogen peroxide biosynthetic process	GO:0050665
SOD2	cellular response to chemical stress	GO:0062197
SOD2	reactive oxygen species metabolic process	GO:0072593
SOD2	cellular oxidant detoxification	GO:0098869
SOD2	regulation of response to oxidative stress	GO:1902882
SOD2	reactive oxygen species biosynthetic process	GO:1903409
SOD2	positive regulation of reactive oxygen species biosynthetic process	GO:1903428
SOD2	regulation of reactive oxygen species metabolic process	GO:2000377
SOD2	positive regulation of reactive oxygen species metabolic process	GO:2000379
